# Supplementary material for: Expression Characteristics and Prognostic Value of KLRG2 in Endometrial Cancer: A Comprehensive Analysis Based on Multi-Omics Data
Source: Biomedicines. 2025 Jun 30;13(7):1592. doi: 10.3390/biomedicines13071592 (PMC12292667; doi:10.3390/biomedicines13071592)
Supplement: Supplementary file 1 [file biomedicines-13-01592-s001.zip › Table S1.xlsx]

## Sheet: Sheet1
Supplementary Table S1. Bioinformatics tools and databases used in this study
| Category | Tool/Database | Version | Purpose | Reference/Access Link |
|-------------------|-------------------------------|-------------|-------------------------------------------------------------------------|---------------------------------------------------------------------------------------|
| **Data Sources** | TCGA-UCEC | - | Primary transcriptome & clinical data | https://portal.gdc.cancer.gov/ (accessed 2024-12-24) |
| | GTEx | v8 | Normal tissue controls | https://gtexportal.org/ (accessed via UCSC Xena) |
| | GEO (GSE106191) | - | Independent validation cohort | https://www.ncbi.nlm.nih.gov/geo/ (accessed 2024-12-24) |
| | HPA (Human Protein Atlas) | - | IHC protein expression | https://www.proteinatlas.org/ (accessed 2024-12-24) |
| | UCSC Xena | - | Unified TCGA/GTEx data (TOIL processed) | https://xenabrowser.net/ (accessed 2024-12-24) |
| **Analysis Tools**| DESeq2 | 1.42.1 | Differential expression analysis | Love et al. Genome Biol. 2014, 15:550 |
| | pROC | 1.18.0 | ROC/PR curve analysis | Robin et al. BMC Bioinf. 2011, 12:77 |
| | survival | 3.5.8 | Kaplan-Meier/Cox regression | Therneau CRAN package |
| | ggplot2 | 3.5.1 | Statistical visualization | Wickham H. Springer 2016 |
| | timeROC | 0.4 | Time-dependent ROC analysis | Blanche et al. Bioinformatics 2013, 29:3176-3178 |
| | rms | 6.7.1 | Nomogram construction & calibration | Harrell FE. CRAN package |
| | ClusterProfiler | 4.10.1 | GO/KEGG/GSEA enrichment | Wu et al. OMICS 2021, 25:545-554 |
| | STRING | 12.0 | Protein-protein interaction network | https://cn.string-db.org/ (accessed 2024-12-24) |
| | cBioPortal | - | Genetic alteration analysis | https://www.cbioportal.org/ (accessed 2024-12-24) |
| | UALCAN | - | DNA methylation profiling | https://ualcan.path.uab.edu/ (accessed 2024-12-24) |
| | MethSurv | - | Methylation-survival correlation | https://biit.cs.ut.ee/methsurv/ (accessed 2024-12-24) |
| | GSVA | 1.50.5 | ssGSEA for immune cell infiltration | Hänzelmann et al. BMC Bioinf. 2013, 14:7 |
| | TIMER | 2.0 | Immune deconvolution | Li et al. Nat Commun 2020, 11:3340 |
| | ESTIMATE | 1.0.13 | Stromal/immune/estimate scoring | Yoshihara et al. Nat Commun 2013, 4:2612 |
| **Statistical** | R | 4.3.3 | Core statistical platform | https://www.r-project.org/ |
| | Shapiro-Wilk test | - | Normality testing | Royston et al. J R Stat Soc Ser C 1982, 31:115-124 |
| **Experimental** | FastPure RNA Kit | V2 | RNA isolation (Vazyme RC112) | Vazyme Biotech |
| | HiScript III RTase | - | cDNA synthesis (Vazyme R323) | Vazyme Biotech |
| | ChamQ SYBR Master Mix | - | qPCR amplification (Vazyme Q341) | Vazyme Biotech |
| **Algorithm** | 2-ΔΔCt method | - | qPCR relative quantification | Livak et al. Methods 2001, 25:402-408 |

## Sheet: Sheet2
Category	Tool/Database	Version	Purpose	Reference/Access Link
Data Sources	TCGA-UCEC	-	Primary transcriptome & clinical data	https://portal.gdc.cancer.gov/ (accessed 2024-12-24)
	GTEx	v8	Normal tissue controls	https://gtexportal.org/ (accessed via UCSC Xena)
	GEO (GSE106191)	-	Independent validation cohort	https://www.ncbi.nlm.nih.gov/geo/ (accessed 2024-12-24)
	HPA (Human Protein Atlas)	-	IHC protein expression	https://www.proteinatlas.org/ (accessed 2024-12-24)
	UCSC Xena	-	Unified TCGA/GTEx data (TOIL processed)	https://xenabrowser.net/ (accessed 2024-12-24)
Analysis Tools	DESeq2	1.42.1	Differential expression analysis	Love et al. Genome Biol. 2014, 15:550
	pROC	1.18.0	ROC/PR curve analysis	Robin et al. BMC Bioinf. 2011, 12:77
	survival	3.5.8	Kaplan-Meier/Cox regression	Therneau CRAN package
	ggplot2	3.5.1	Statistical visualization	Wickham H. Springer 2016
	timeROC	0.4	Time-dependent ROC analysis	Blanche et al. Bioinformatics 2013, 29:3176-3178
	rms	6.7.1	Nomogram construction & calibration	Harrell FE. CRAN package
	ClusterProfiler	4.10.1	GO/KEGG/GSEA enrichment	Wu et al. OMICS 2021, 25:545-554
	STRING	12	Protein-protein interaction network	https://cn.string-db.org/ (accessed 2024-12-24)
	cBioPortal	-	Genetic alteration analysis	https://www.cbioportal.org/ (accessed 2024-12-24)
	UALCAN	-	DNA methylation profiling	https://ualcan.path.uab.edu/ (accessed 2024-12-24)
	MethSurv	-	Methylation-survival correlation	https://biit.cs.ut.ee/methsurv/ (accessed 2024-12-24)
	GSVA	1.50.5	ssGSEA for immune cell infiltration	Hänzelmann et al. BMC Bioinf. 2013, 14:7
	TIMER	2	Immune deconvolution	Li et al. Nat Commun 2020, 11:3340
	ESTIMATE	1.0.13	Stromal/immune/estimate scoring	Yoshihara et al. Nat Commun 2013, 4:2612
Statistical	R	4.3.3	Core statistical platform	https://www.r-project.org/
	Shapiro-Wilk test	-	Normality testing	Royston et al. J R Stat Soc Ser C 1982, 31:115-124
Experimental	FastPure RNA Kit	V2	RNA isolation	Vazyme Biotech (Cat# RC112)
	HiScript III RTase	-	cDNA synthesis	Vazyme Biotech (Cat# R323)
	ChamQ SYBR Master Mix	-	qPCR amplification	Vazyme Biotech (Cat# Q341)
Algorithm	2-ΔΔCt method	-	qPCR relative quantification	Livak et al. Methods 2001, 25:402-408

## Sheet: Sheet3
Category	Tool/Database	Version	Purpose	Reference/Access Link
Data Sources	TCGA-UCEC	-	Primary transcriptome & clinical data	https://portal.gdc.cancer.gov/ (accessed 2024-12-24)
	GTEx	v8	Normal tissue controls	https://gtexportal.org/ (accessed via UCSC Xena)
	GEO (GSE106191)	-	Independent validation cohort	https://www.ncbi.nlm.nih.gov/geo/ (accessed 2024-12-24)
	HPA (Human Protein Atlas)	-	IHC protein expression	https://www.proteinatlas.org/ (accessed 2024-12-24)
	UCSC Xena	-	Unified TCGA/GTEx data (TOIL processed)	https://xenabrowser.net/ (accessed 2024-12-24)
Analysis Tools	DESeq2	1.42.1	Differential expression analysis	[18] Love et al. Genome Biol. 2014, 15:550
	pROC	1.18.0	ROC/PR curve analysis	[16] Robin et al. BMC Bioinf. 2011, 12:77
	survival	3.5.8	Kaplan-Meier/Cox regression	Therneau CRAN package
	timeROC	0.4	Time-dependent ROC analysis	[17] Blanche et al. Bioinformatics 2013, 29:3176-3178
	rms	6.7.1	Nomogram construction & calibration	Harrell FE. CRAN package
	ClusterProfiler	4.10.1	GO/KEGG/GSEA enrichment	[19] Wu et al. OMICS 2021, 25:545-554
	STRING	12	Protein-protein interaction network	https://cn.string-db.org/ (accessed 2024-12-24)
	cBioPortal	-	Genetic alteration analysis	https://www.cbioportal.org/ (accessed 2024-12-24)
	UALCAN	-	DNA methylation profiling	https://ualcan.path.uab.edu/ (accessed 2024-12-24)
	MethSurv	-	Methylation-survival correlation	https://biit.cs.ut.ee/methsurv/ (accessed 2024-12-24)
	GSVA	1.50.5	ssGSEA for immune cell infiltration	[24] Hänzelmann et al. BMC Bioinf. 2013, 14:7
	TIMER	2	Immune deconvolution	[25] Li et al. Nat Commun 2020, 11:3340
	ESTIMATE	1.0.13	Stromal/immune/estimate scoring	[26] Yoshihara et al. Nat Commun 2013, 4:2612
Statistical	R	4.3.3	Core statistical platform	https://www.r-project.org/
	Shapiro-Wilk test	-	Normality testing
Experimental	FastPure RNA Kit	V2	RNA isolation	Vazyme Biotech (Cat# RC112)
	HiScript III RTase	-	cDNA synthesis	Vazyme Biotech (Cat# R323)
	ChamQ SYBR Master Mix	-	qPCR amplification	Vazyme Biotech (Cat# Q341)
Algorithm	2-ΔΔCt method	-	qPCR relative quantification
